# Supplementary material for: The Fate of Epidermal Tight Junctions in the stratum corneum: Their Involvement in the Regulation of Desquamation and Phenotypic Expression of Certain Skin Conditions
Source: Int J Mol Sci. 2022 Jul 5;23(13):7486. doi: 10.3390/ijms23137486 (PMC9267462; doi:10.3390/ijms23137486)
Supplement: Supplementary file 1 [file ijms-23-07486-s001.zip]

Archive with 1 entries (1 files):
- ijms-1768699-supplementary.pdf
